# Supplementary material for: Gender-Dependent Effect of Progesterone on the Expression of Metallothionein Genes in Rat Inguinal Adipose Tissue
Source: Int J Mol Sci. 2025 Apr 25;26(9):4066. doi: 10.3390/ijms26094066 (PMC12071332; doi:10.3390/ijms26094066)
Supplement: Supplementary file 1 [file ijms-26-04066-s001.zip]

Archive with 1 entries (1 files):
- ijms-3558871-supplementary.pdf
